# Supplementary material for: Effects of a Workplace Exercise Program on Stress, Burnout, and Quality of Life in Radiologic Technologists: A Randomized Controlled Trial
Source: Healthcare (Basel). 2026 Apr 16;14(8):1063. doi: 10.3390/healthcare14081063 (PMC13116276; doi:10.3390/healthcare14081063)
Supplement: Supplementary file 1 [file healthcare-14-01063-s001.zip]

Archive with 1 entries (1 files):
- healthcare-4016653-supplementary.pdf
